# Supplementary material for: Mometasone Furoate Inhibits the Progression of Head and Neck Squamous Cell Carcinoma via Regulating Protein Tyrosine Phosphatase Non-Receptor Type 11
Source: Biomedicines. 2023 Sep 22;11(10):2597. doi: 10.3390/biomedicines11102597 (PMC10603855; doi:10.3390/biomedicines11102597)
Supplement: Supplementary file 1 [file biomedicines-11-02597-s001.zip]

Archive with 1 entries (1 files):
- biomedicines-2527257-supplementary.pdf
